# Supplementary material for: ﻿Corythoichthysquattuordecim, a new pipefish (Teleostei, Syngnathidae) from the Coral Sea
Source: Zookeys. 2025 Jul 8;1244:113–9. doi: 10.3897/zookeys.1244.153942 (PMC12264494; doi:10.3897/zookeys.1244.153942)
Supplement: XML Treatment for Corythoichthys quattuordecim [file zookeys.1244.153942-treatment1.xml]

<!DOCTYPE tp:taxon-treatment
  PUBLIC "-//TaxonX//DTD Taxonomic Treatment Publishing DTD v0 20100105//EN" "tax-treatment-NSO.dtd">
<tp:taxon-treatment xmlns:tp="http://www.plazi.org/taxpub"><tp:treatment-meta><kwd-group><label>Taxon classification</label><kwd>
              <named-content content-type="kingdom">Animalia</named-content>
            </kwd><kwd>
              <named-content content-type="order">Syngnathiformes</named-content>
            </kwd><kwd>
              <named-content content-type="family">Syngnathidae</named-content>
            </kwd></kwd-group><mixed-citation publication-type="journal"><person-group><name><surname>Yuki</surname><given-names>Daijiro</given-names></name><name><surname>Fricke</surname><given-names>Ronald</given-names></name><name><surname>Motomura</surname><given-names>Hiroyuki</given-names></name></person-group><article-title>﻿<italic><tp:taxon-name><tp:taxon-name-part taxon-name-part-type="genus" reg="Corythoichthys">Corythoichthys</tp:taxon-name-part><tp:taxon-name-part taxon-name-part-type="species" reg="quattuordecim">quattuordecim</tp:taxon-name-part></tp:taxon-name></italic>, a new pipefish (<tp:taxon-name><tp:taxon-name-part taxon-name-part-type="subclass">Teleostei</tp:taxon-name-part></tp:taxon-name>, <tp:taxon-name><tp:taxon-name-part taxon-name-part-type="family">Syngnathidae</tp:taxon-name-part></tp:taxon-name>) from the Coral Sea</article-title><source>Zookeys</source><day>08</day><month>07</month><year>2025</year><volume>1244</volume><fpage>113</fpage><lpage>119</lpage><pub-id pub-id-type="doi">10.3897/zookeys.1244.153942</pub-id></mixed-citation></tp:treatment-meta><tp:nomenclature><label>﻿</label><tp:taxon-name>
            <object-id xmlns:xlink="http://www.w3.org/1999/xlink" content-type="arpha" xlink:type="simple">684DBCF8-215F-571B-A8C1-76DB44A0B503</object-id>
            <tp:taxon-name-part taxon-name-part-type="genus" reg="Corythoichthys">Corythoichthys</tp:taxon-name-part>
            <tp:taxon-name-part taxon-name-part-type="species" reg="quattuordecim">quattuordecim</tp:taxon-name-part>
            <object-id xmlns:xlink="http://www.w3.org/1999/xlink" content-type="zoobank" xlink:type="simple">https://zoobank.org/4E26D87A-84C0-4632-9A52-31DC3DADECED</object-id>
          </tp:taxon-name><tp:taxon-status xmlns:xlink="http://www.w3.org/1999/xlink" xlink:type="simple">sp. nov.</tp:taxon-status><xref ref-type="fig" rid="F1">Fig. 1</xref><xref ref-type="table" rid="T1">; Table 1 New English name: Coral Sea Pipefish</xref><tp:nomenclature-citation-list><tp:nomenclature-citation><tp:taxon-name>
                <tp:taxon-name-part taxon-name-part-type="genus" reg="Corythoichthys">Corythoichthys</tp:taxon-name-part>
                <tp:taxon-name-part taxon-name-part-type="species" reg="nigripectus">nigripectus</tp:taxon-name-part>
              </tp:taxon-name><comment>: <xref ref-type="bibr" rid="B4">Fricke 2004</xref>: 16 (Chesterfield Islands, New Caledonia).</comment></tp:nomenclature-citation><tp:nomenclature-citation><tp:taxon-name>
                <tp:taxon-name-part taxon-name-part-type="genus" reg="Corythoichthys">Corythoichthys</tp:taxon-name-part>
              </tp:taxon-name><comment>sp.: <xref ref-type="bibr" rid="B5">Fricke et al. 2011</xref>: 388 (Vanuatu).</comment></tp:nomenclature-citation></tp:nomenclature-citation-list></tp:nomenclature><tp:treatment-sec sec-type="Types" id="SECID0EMIAC"><title>Types.</title><p><bold><italic>Holotype</italic>.</bold> • <named-content xmlns:xlink="http://www.w3.org/1999/xlink" content-type="dwc:institutional_code" xlink:title="Muséum national d’Histoire naturelle, Paris, France" xlink:href="http://grbio.org/institution/museum-national-dhistoire-naturelle-2" xlink:type="simple">MNHN-IC</named-content>-2010-0773, 68.3 mm SL, off Mavéa Island, Santo, Vanuatu, <named-content xmlns:xlink="http://www.w3.org/1999/xlink" content-type="dwc:verbatimCoordinates" xlink:type="simple"><named-content content-type="geo-json" specific-use="{&#34;type&#34;:&#34;Point&#34;,&#34;coordinates&#34;:[167.210000,-15.373000]}" id="NCID0E6IAC" xlink:type="simple">15°22'22.8"S, 167°12'36"E</named-content></named-content>, 57–81 m depth, 27 Sept. 2006, RV <italic>Alis</italic>, Campagne Santo 6, St. at39.</p><p><bold><italic>Paratypes</italic>.</bold> • 4 specimens: <named-content xmlns:xlink="http://www.w3.org/1999/xlink" content-type="dwc:institutional_code" xlink:title="Muséum national d’Histoire naturelle, Paris, France" xlink:href="http://grbio.org/institution/museum-national-dhistoire-naturelle-2" xlink:type="simple">MNHN-IC</named-content>-2004-2018, 80.2 mm SL, Chesterfield Islands, New Caledonia, <named-content xmlns:xlink="http://www.w3.org/1999/xlink" content-type="dwc:verbatimCoordinates" xlink:type="simple"><named-content content-type="geo-json" specific-use="{&#34;type&#34;:&#34;Point&#34;,&#34;coordinates&#34;:[158.410000,-19.416667]}" id="NCID0EVJAC" xlink:type="simple">19°25'00"S, 158°24'36"E</named-content></named-content>, 56 m depth, 28 July 1988, RV <italic>Coriolis</italic>, Campagne Corail 2, St. DW119; • <named-content xmlns:xlink="http://www.w3.org/1999/xlink" content-type="dwc:institutional_code" xlink:title="Muséum national d’Histoire naturelle, Paris, France" xlink:href="http://grbio.org/institution/museum-national-dhistoire-naturelle-2" xlink:type="simple">MNHN-IC</named-content>-2010-0774, 57.4 mm SL, collected with holotype; <named-content xmlns:xlink="http://www.w3.org/1999/xlink" content-type="dwc:institutional_code" xlink:title="Staatliches Museum für Naturkunde Stuttgart, Stuttgart, Germany" xlink:href="http://grbio.org/institution/staatliches-museum-fuer-naturkund-stuttgart" xlink:type="simple">SMNS</named-content> 21754, 86.8 mm SL, collected with the holotype; • <named-content xmlns:xlink="http://www.w3.org/1999/xlink" content-type="dwc:institutional_code" xlink:title="Staatliches Museum für Naturkunde Stuttgart, Stuttgart, Germany" xlink:href="http://grbio.org/institution/staatliches-museum-fuer-naturkund-stuttgart" xlink:type="simple">SMNS</named-content> 21773, 70.0 mm SL, northern lagoon, west of Île Squeleton, Chesterfield Islands, New Caledonia, <named-content xmlns:xlink="http://www.w3.org/1999/xlink" content-type="dwc:verbatimCoordinates" xlink:type="simple"><named-content content-type="geo-json" specific-use="{&#34;type&#34;:&#34;Point&#34;,&#34;coordinates&#34;:[158.569167,-19.292222]}" id="NCID0ETKAC" xlink:type="simple">19°17'32"S, 158°34'09"E</named-content></named-content>, 65–68 m depth, 18 July 1984, RV <italic>Coriolis</italic>, Campagne Chalcal 84, St. CP 7.</p></tp:treatment-sec><tp:treatment-sec sec-type="diagnosis" id="SECID0E6KAC"><title>Diagnosis.</title><p>Trunk rings 14; total rings 51 or 52; pectoral fin rays 16 or 17 usually 16; dorsal fin origin behind posterior margin of anal ring; opercle with a denticulate longitudinal ridge; opercle with two or three black lines; dorsal fin without rows of pale spots; venter of anterior trunk rings without blotches, spots, or lines; venter of anal ring without black blotch.</p></tp:treatment-sec><tp:treatment-sec sec-type="description" id="SECID0EELAC"><title>Description.</title><p>Counts and measurements listed in Table <xref ref-type="table" rid="T1">1</xref>. Body elongated, slightly compressed; body transverse section trapezoidal, dorsal section shorter than ventral section; trunk shorter than tail; first trunk ring longer than second; superior ridges entirely to minutely denticulate; superior trunk ridges indented to distinctly notched between rings, usually elevated well above level of dorsum; no dermal flaps or keeled scutella present, principal body ridges distinct; superior trunk and tail ridges discontinuous; lateral trunk ridge straight, end tips of anal ring; inferior trunk and tail ridges continuous; snout slender, with low, denticulate, median dorsal ridge but without median lateral ridge, spines or spinules; eye slightly prominent, orbital margin not expanded laterally above or below; supraorbital and paired interorbital ridges denticulate, distinct; opercle with a denticulate longitudinal ridge; supraopercular ridge short, inconspicuous; pectoral-fin base with two distinct ridges, lower ridge denticulate. Dorsal-fin base slightly raised; posterior margin of pectoral fin rounded; anal fin very small; caudal fin rounded, membranes between each soft ray with slit. Brood pouch on ventral surface from first to 16<sup>th</sup> tail rings in males, with fleshy folds but lacking protective plates.</p><table-wrap id="T1" position="float" orientation="portrait"><label>Table 1.</label><caption><p>Counts and measurements of <italic><tp:taxon-name><tp:taxon-name-part taxon-name-part-type="genus" reg="Corythoichthys">Corythoichthys</tp:taxon-name-part><tp:taxon-name-part taxon-name-part-type="species" reg="quattuordecim">quattuordecim</tp:taxon-name-part></tp:taxon-name></italic> sp. nov.</p></caption><table id="TID0E1BAE" rules="all"><tbody><tr><th rowspan="2" colspan="1"/><th rowspan="1" colspan="1">Holotype</th><th rowspan="1" colspan="4">Paratypes</th></tr><tr><th rowspan="1" colspan="1"><named-content xmlns:xlink="http://www.w3.org/1999/xlink" content-type="dwc:institutional_code" xlink:title="Muséum national d’Histoire naturelle, Paris, France" xlink:href="http://grbio.org/institution/museum-national-dhistoire-naturelle-2" xlink:type="simple">MNHN-IC</named-content>-2010-0773</th><th rowspan="1" colspan="1"><named-content xmlns:xlink="http://www.w3.org/1999/xlink" content-type="dwc:institutional_code" xlink:title="Muséum national d’Histoire naturelle, Paris, France" xlink:href="http://grbio.org/institution/museum-national-dhistoire-naturelle-2" xlink:type="simple">MNHN-IC</named-content>-2004-2018</th><th rowspan="1" colspan="1"><named-content xmlns:xlink="http://www.w3.org/1999/xlink" content-type="dwc:institutional_code" xlink:title="Muséum national d’Histoire naturelle, Paris, France" xlink:href="http://grbio.org/institution/museum-national-dhistoire-naturelle-2" xlink:type="simple">MNHN-IC</named-content>-2010-0774</th><th rowspan="1" colspan="1"><named-content xmlns:xlink="http://www.w3.org/1999/xlink" content-type="dwc:institutional_code" xlink:title="Staatliches Museum für Naturkunde Stuttgart, Stuttgart, Germany" xlink:href="http://grbio.org/institution/staatliches-museum-fuer-naturkund-stuttgart" xlink:type="simple">SMNS</named-content> 21754</th><th rowspan="1" colspan="1"><named-content xmlns:xlink="http://www.w3.org/1999/xlink" content-type="dwc:institutional_code" xlink:title="Staatliches Museum für Naturkunde Stuttgart, Stuttgart, Germany" xlink:href="http://grbio.org/institution/staatliches-museum-fuer-naturkund-stuttgart" xlink:type="simple">SMNS</named-content> 21773</th></tr><tr><td rowspan="1" colspan="1">Standard length (mm; SL)</td><td rowspan="1" colspan="1">68.3</td><td rowspan="1" colspan="1">80.2</td><td rowspan="1" colspan="1">57.4</td><td rowspan="1" colspan="1">86.8</td><td rowspan="1" colspan="1">70.0</td></tr><tr><td rowspan="1" colspan="1">Sex</td><td rowspan="1" colspan="1">male</td><td rowspan="1" colspan="1">female</td><td rowspan="1" colspan="1">male</td><td rowspan="1" colspan="1">male</td><td rowspan="1" colspan="1">female</td></tr><tr><td rowspan="1" colspan="6">Counts</td></tr><tr><td rowspan="1" colspan="1">Dorsal-fin rays</td><td rowspan="1" colspan="1">27</td><td rowspan="1" colspan="1">27</td><td rowspan="1" colspan="1">27</td><td rowspan="1" colspan="1">27</td><td rowspan="1" colspan="1">27</td></tr><tr><td rowspan="1" colspan="1">Pectoral-fin rays (left/right)</td><td rowspan="1" colspan="1">16/16</td><td rowspan="1" colspan="1">16/16</td><td rowspan="1" colspan="1">16/17</td><td rowspan="1" colspan="1">17/17</td><td rowspan="1" colspan="1">16/16</td></tr><tr><td rowspan="1" colspan="1">Anal-fin rays</td><td rowspan="1" colspan="1">4</td><td rowspan="1" colspan="1">4</td><td rowspan="1" colspan="1">4</td><td rowspan="1" colspan="1">4</td><td rowspan="1" colspan="1">4</td></tr><tr><td rowspan="1" colspan="1">Caudal-fin rays</td><td rowspan="1" colspan="1">10</td><td rowspan="1" colspan="1">10</td><td rowspan="1" colspan="1">10</td><td rowspan="1" colspan="1">10</td><td rowspan="1" colspan="1">10</td></tr><tr><td rowspan="1" colspan="1">Subdorsal rings</td><td rowspan="1" colspan="1">5</td><td rowspan="1" colspan="1">5.75</td><td rowspan="1" colspan="1">5.25</td><td rowspan="1" colspan="1">5.5</td><td rowspan="1" colspan="1">5.25</td></tr><tr><td rowspan="1" colspan="1">Subdorsal trunk rings</td><td rowspan="1" colspan="1">0.5</td><td rowspan="1" colspan="1">0.5</td><td rowspan="1" colspan="1">1.0</td><td rowspan="1" colspan="1">0.5</td><td rowspan="1" colspan="1">0.5</td></tr><tr><td rowspan="1" colspan="1">Trunk rings</td><td rowspan="1" colspan="1">14</td><td rowspan="1" colspan="1">14</td><td rowspan="1" colspan="1">14</td><td rowspan="1" colspan="1">14</td><td rowspan="1" colspan="1">14</td></tr><tr><td rowspan="1" colspan="1">Tail rings</td><td rowspan="1" colspan="1">37</td><td rowspan="1" colspan="1">38</td><td rowspan="1" colspan="1">37</td><td rowspan="1" colspan="1">37</td><td rowspan="1" colspan="1">37</td></tr><tr><td rowspan="1" colspan="6">Measurements (% SL)</td></tr><tr><td rowspan="1" colspan="1">Head length (HL)</td><td rowspan="1" colspan="1">14.9</td><td rowspan="1" colspan="1">14.1</td><td rowspan="1" colspan="1">15.9</td><td rowspan="1" colspan="1">14.6</td><td rowspan="1" colspan="1">17.4</td></tr><tr><td rowspan="1" colspan="1">Trunk length</td><td rowspan="1" colspan="1">21.6</td><td rowspan="1" colspan="1">22.4</td><td rowspan="1" colspan="1">21.8</td><td rowspan="1" colspan="1">21.9</td><td rowspan="1" colspan="1">35.4</td></tr><tr><td rowspan="1" colspan="1">Tail length</td><td rowspan="1" colspan="1">62.1</td><td rowspan="1" colspan="1">62.5</td><td rowspan="1" colspan="1">61.7</td><td rowspan="1" colspan="1">63.9</td><td rowspan="1" colspan="1">53.6</td></tr><tr><td rowspan="1" colspan="1">Snout length</td><td rowspan="1" colspan="1">8.6</td><td rowspan="1" colspan="1">8.0</td><td rowspan="1" colspan="1">9.4</td><td rowspan="1" colspan="1">9.2</td><td rowspan="1" colspan="1">10.3</td></tr><tr><td rowspan="1" colspan="1">Snout depth</td><td rowspan="1" colspan="1">0.8</td><td rowspan="1" colspan="1">5.2</td><td rowspan="1" colspan="1">0.8</td><td rowspan="1" colspan="1">1.2</td><td rowspan="1" colspan="1">1.6</td></tr><tr><td rowspan="1" colspan="1">Orbit diameter</td><td rowspan="1" colspan="1">2.7</td><td rowspan="1" colspan="1">2.7</td><td rowspan="1" colspan="1">2.9</td><td rowspan="1" colspan="1">2.5</td><td rowspan="1" colspan="1">2.7</td></tr><tr><td rowspan="1" colspan="1">Postorbital length</td><td rowspan="1" colspan="1">3.9</td><td rowspan="1" colspan="1">3.8</td><td rowspan="1" colspan="1">3.9</td><td rowspan="1" colspan="1">3.3</td><td rowspan="1" colspan="1">3.9</td></tr><tr><td rowspan="1" colspan="1">Distance from posterior margin of orbit to central pectoral-fin base (DPP)</td><td rowspan="1" colspan="1">5.2</td><td rowspan="1" colspan="1">5.2</td><td rowspan="1" colspan="1">5.5</td><td rowspan="1" colspan="1">4.6</td><td rowspan="1" colspan="1">6.1</td></tr><tr><td rowspan="1" colspan="1">Head width</td><td rowspan="1" colspan="1">3.5</td><td rowspan="1" colspan="1">3.6</td><td rowspan="1" colspan="1">3.4</td><td rowspan="1" colspan="1">3.1</td><td rowspan="1" colspan="1">3.6</td></tr><tr><td rowspan="1" colspan="1">Body depth</td><td rowspan="1" colspan="1">2.7</td><td rowspan="1" colspan="1">2.5</td><td rowspan="1" colspan="1">2.4</td><td rowspan="1" colspan="1">2.4</td><td rowspan="1" colspan="1">3.0</td></tr><tr><td rowspan="1" colspan="1">Dorsal-fin base length</td><td rowspan="1" colspan="1">7.6</td><td rowspan="1" colspan="1">7.4</td><td rowspan="1" colspan="1">7.7</td><td rowspan="1" colspan="1">8.0</td><td rowspan="1" colspan="1">7.9</td></tr><tr><td rowspan="1" colspan="1">Pectoral-fin base length</td><td rowspan="1" colspan="1">1.4</td><td rowspan="1" colspan="1">1.5</td><td rowspan="1" colspan="1">1.4</td><td rowspan="1" colspan="1">1.3</td><td rowspan="1" colspan="1">1.6</td></tr><tr><td rowspan="1" colspan="6">Measurements (% HL)</td></tr><tr><td rowspan="1" colspan="1">Snout length</td><td rowspan="1" colspan="1">57.5</td><td rowspan="1" colspan="1">56.5</td><td rowspan="1" colspan="1">59.0</td><td rowspan="1" colspan="1">62.9</td><td rowspan="1" colspan="1">59.0</td></tr><tr><td rowspan="1" colspan="1">Snout depth</td><td rowspan="1" colspan="1">5.6</td><td rowspan="1" colspan="1">5.8</td><td rowspan="1" colspan="1">4.9</td><td rowspan="1" colspan="1">7.8</td><td rowspan="1" colspan="1">9.0</td></tr><tr><td rowspan="1" colspan="1">Orbit diameter</td><td rowspan="1" colspan="1">18.2</td><td rowspan="1" colspan="1">19.4</td><td rowspan="1" colspan="1">18.5</td><td rowspan="1" colspan="1">18.1</td><td rowspan="1" colspan="1">15.6</td></tr><tr><td rowspan="1" colspan="1">Postorbital length</td><td rowspan="1" colspan="1">25.9</td><td rowspan="1" colspan="1">26.9</td><td rowspan="1" colspan="1">24.6</td><td rowspan="1" colspan="1">22.8</td><td rowspan="1" colspan="1">22.1</td></tr><tr><td rowspan="1" colspan="1">DPP</td><td rowspan="1" colspan="1">35.1</td><td rowspan="1" colspan="1">36.9</td><td rowspan="1" colspan="1">34.3</td><td rowspan="1" colspan="1">31.4</td><td rowspan="1" colspan="1">35.2</td></tr><tr><td rowspan="1" colspan="1">Head width</td><td rowspan="1" colspan="1">23.1</td><td rowspan="1" colspan="1">25.5</td><td rowspan="1" colspan="1">21.6</td><td rowspan="1" colspan="1">21.2</td><td rowspan="1" colspan="1">20.5</td></tr><tr><td rowspan="1" colspan="1">Body depth</td><td rowspan="1" colspan="1">17.9</td><td rowspan="1" colspan="1">17.6</td><td rowspan="1" colspan="1">15.1</td><td rowspan="1" colspan="1">16.5</td><td rowspan="1" colspan="1">19.1</td></tr><tr><td rowspan="1" colspan="1">Dorsal-fin base length</td><td rowspan="1" colspan="1">51.2</td><td rowspan="1" colspan="1">52.4</td><td rowspan="1" colspan="1">48.3</td><td rowspan="1" colspan="1">53.1</td><td rowspan="1" colspan="1">54.9</td></tr><tr><td rowspan="1" colspan="1">Pectoral-fin base length</td><td rowspan="1" colspan="1">9.2</td><td rowspan="1" colspan="1">10.7</td><td rowspan="1" colspan="1">8.8</td><td rowspan="1" colspan="1">8.7</td><td rowspan="1" colspan="1">10.7</td></tr><tr><td rowspan="1" colspan="6">Measurements (% snout length)</td></tr><tr><td rowspan="1" colspan="1">Snout depth</td><td rowspan="1" colspan="1">9.7</td><td rowspan="1" colspan="1">10.3</td><td rowspan="1" colspan="1">8.3</td><td rowspan="1" colspan="1">12.5</td><td rowspan="1" colspan="1">15.3</td></tr><tr><td rowspan="1" colspan="1">DPP</td><td rowspan="1" colspan="1">61.0</td><td rowspan="1" colspan="1">65.3</td><td rowspan="1" colspan="1">58.1</td><td rowspan="1" colspan="1">53.0</td><td rowspan="1" colspan="1">59.7</td></tr></tbody></table></table-wrap><p><bold><italic>Color of preserved specimens</italic></bold> (Fig. <xref ref-type="fig" rid="F1">1</xref>). Interorbital and dorsum of head without stripes or somewhat reticulate pattern of black or dark brown lines; melanophores scattered; median dorsal snout ridges without dark brown spots. Side of snout with melanophores on posterior one-third; dorsum transparent with melanophores or a single spot on either side of median ridge; postorbital and opercle above opercular ridge with melanophores, below opercular ridge with two or three vertical stripes extending ventrally. Dorsum and sides of trunk and tail with indistinct reticulate bands and scattered melanophores; lower part of trunk without 1–3 irregular rows of small brown spots; first trunk ring with small number of melanophores ventrally, without stripes, blotches, bars, or shaded or lined pattern; second to 14<sup>th</sup> trunk rings with melanophores ventrally. First to 20<sup>th</sup> tail rings with many melanophores ventrally; behind 21<sup>st</sup> tail ring, a low number of melanophores ventrally. Dorsal, anal, and caudal fins with melanophores. Pectoral fins transparent. A faded specimen (<named-content xmlns:xlink="http://www.w3.org/1999/xlink" content-type="dwc:institutional_code" xlink:title="Muséum national d’Histoire naturelle, Paris, France" xlink:href="http://grbio.org/institution/museum-national-dhistoire-naturelle-2" xlink:type="simple">MNHN-IC</named-content>-2004-2018) lacked all melanophores.</p><fig id="F1" position="float" orientation="portrait"><object-id xmlns:xlink="http://www.w3.org/1999/xlink" content-type="arpha" xlink:type="simple">224F31D5-E5FD-5BEE-8ED5-C9A50F7FF919</object-id><label>Figure 1.</label><caption><p>Preserved specimens of <italic><tp:taxon-name><tp:taxon-name-part taxon-name-part-type="genus" reg="Corythoichthys">Corythoichthys</tp:taxon-name-part><tp:taxon-name-part taxon-name-part-type="species" reg="quattuordecim">quattuordecim</tp:taxon-name-part></tp:taxon-name></italic> sp. nov. <bold>A–C.</bold><named-content xmlns:xlink="http://www.w3.org/1999/xlink" content-type="dwc:institutional_code" xlink:title="Muséum national d’Histoire naturelle, Paris, France" xlink:href="http://grbio.org/institution/museum-national-dhistoire-naturelle-2" xlink:type="simple">MNHN-IC</named-content>-2010-0773, male, 68.3 mm SL; <bold>D–F.</bold><named-content xmlns:xlink="http://www.w3.org/1999/xlink" content-type="dwc:institutional_code" xlink:title="Muséum national d’Histoire naturelle, Paris, France" xlink:href="http://grbio.org/institution/museum-national-dhistoire-naturelle-2" xlink:type="simple">MNHN-IC</named-content>-2010-0774, male, 57.4 mm SL; <bold>G–I.</bold><named-content xmlns:xlink="http://www.w3.org/1999/xlink" content-type="dwc:institutional_code" xlink:title="Muséum national d’Histoire naturelle, Paris, France" xlink:href="http://grbio.org/institution/museum-national-dhistoire-naturelle-2" xlink:type="simple">MNHN-IC</named-content>-2004-2018, female, 80.2 mm SL. <bold>A, D, G.</bold> Lateral views; <bold>B, E, H.</bold> Dorsal views; <bold>C, F, I.</bold> Ventral views.</p></caption><graphic xmlns:xlink="http://www.w3.org/1999/xlink" xlink:href="zookeys-1244-113_article-153942__-g001.jpg" position="float" orientation="portrait" xlink:type="simple" id="oo_1369731.jpg"><uri content-type="original_file" xlink:type="simple">https://binary.pensoft.net/fig/1369731</uri></graphic></fig></tp:treatment-sec><tp:treatment-sec sec-type="distribution" id="SECID0ENUAE"><title>Distribution.</title><p>Currently known only from Vanuatu and New Caledonia.</p></tp:treatment-sec><tp:treatment-sec sec-type="etymology" id="SECID0ESUAE"><title>Etymology.</title><p>The specific name ‘‘<italic>quattuordecim</italic>’’, derived from Latin, refers to the 14 trunk rings in the new species.</p></tp:treatment-sec><tp:treatment-sec sec-type="remarks" id="SECID0ECVAE"><title>Remarks.</title><p>The new species was identified as belonging to <italic><tp:taxon-name><tp:taxon-name-part taxon-name-part-type="genus" reg="Corythoichthys">Corythoichthys</tp:taxon-name-part></tp:taxon-name></italic> based on the diagnosis for the genus, given its possession of superior trunk and discontinuous tail ridges; inferior trunk and continuous tail ridges; lateral trunk ridge discontinuous near the end of the anal ring; dorsum somewhat depressed between superior body ridges; dorsal-fin base not distinctly elevated; opercle with low longitudinal keel; a brood pouch under the tail; trunk rings 14; tail rings 37 or 38; subdorsal rings 5.0–5.75, dorsal-fin rays 27; pectoral-fin rays 16 or 17; anal-fin rays 4; and caudal-fin rays 10 (<xref ref-type="bibr" rid="B2">Dawson 1977</xref>, <xref ref-type="bibr" rid="B3">1985</xref>).</p><p><italic><tp:taxon-name><tp:taxon-name-part taxon-name-part-type="genus" reg="Corythoichthys">Corythoichthys</tp:taxon-name-part><tp:taxon-name-part taxon-name-part-type="species" reg="quattuordecim">quattuordecim</tp:taxon-name-part></tp:taxon-name></italic> possesses 14 trunk rings, whereas the modal trunk ring count of <italic><tp:taxon-name><tp:taxon-name-part taxon-name-part-type="genus" reg="Corythoichthys">Corythoichthys</tp:taxon-name-part></tp:taxon-name></italic> is 15–18 (<xref ref-type="bibr" rid="B2">Dawson 1977</xref>; <xref ref-type="bibr" rid="B4">Fricke 2004</xref>; <xref ref-type="bibr" rid="B1">Allen and Erdmann 2008</xref>; <xref ref-type="bibr" rid="B6">Yuki et al. 2024</xref>) [but 14 trunk rings in <italic><tp:taxon-name><tp:taxon-name-part taxon-name-part-type="genus" reg="Corythoichthys">C.</tp:taxon-name-part><tp:taxon-name-part taxon-name-part-type="species" reg="amplexus">amplexus</tp:taxon-name-part></tp:taxon-name></italic> and <italic><tp:taxon-name><tp:taxon-name-part taxon-name-part-type="genus" reg="Corythoichthys">Corythoichthys</tp:taxon-name-part></tp:taxon-name></italic> sp. sensu Fricke, 2004 (<xref ref-type="bibr" rid="B2">Dawson 1977</xref>; <xref ref-type="bibr" rid="B4">Fricke 2004</xref>; <xref ref-type="bibr" rid="B1">Allen and Erdmann 2008</xref>; <xref ref-type="bibr" rid="B6">Yuki et al. 2024</xref>)]. <italic><tp:taxon-name><tp:taxon-name-part taxon-name-part-type="genus" reg="Corythoichthys">Corythoichthys</tp:taxon-name-part><tp:taxon-name-part taxon-name-part-type="species" reg="quattuordecim">quattuordecim</tp:taxon-name-part></tp:taxon-name></italic> is clearly distinguished from <italic><tp:taxon-name><tp:taxon-name-part taxon-name-part-type="genus" reg="Corythoichthys">C.</tp:taxon-name-part><tp:taxon-name-part taxon-name-part-type="species" reg="amplexus">amplexus</tp:taxon-name-part></tp:taxon-name></italic> in having 16 or 17 pectoral-fin rays (vs 12–15 in <italic><tp:taxon-name><tp:taxon-name-part taxon-name-part-type="genus" reg="Corythoichthys">C.</tp:taxon-name-part><tp:taxon-name-part taxon-name-part-type="species" reg="amplexus">amplexus</tp:taxon-name-part></tp:taxon-name></italic>), the snout length 56.5–62.9% HL (35.7–47.6%), snout depth 8.3–15.3% snout length (18.5–27.0%), and body without broad dark bands crossing the sides and dorsum (with such broad dark bands, sometimes divided to form two close-set bands) (<xref ref-type="bibr" rid="B2">Dawson 1977</xref>, <xref ref-type="bibr" rid="B3">1985</xref>; <xref ref-type="bibr" rid="B1">Allen and Erdmann 2008</xref>). <italic><tp:taxon-name><tp:taxon-name-part taxon-name-part-type="genus" reg="Corythoichthys">Corythoichthys</tp:taxon-name-part><tp:taxon-name-part taxon-name-part-type="species" reg="quattuordecim">quattuordecim</tp:taxon-name-part></tp:taxon-name></italic> is distinguished from <italic><tp:taxon-name><tp:taxon-name-part taxon-name-part-type="genus" reg="Corythoichthys">Corythoichthys</tp:taxon-name-part></tp:taxon-name></italic> sp. sensu Fricke, 2004 in having the head length 14.1–17.4% SL (vs 9.7–10.6%), body depth 2.4–3.0% SL (vs 3.0–3.4%), snout length 56.5–62.9% HL (vs 35.7–38.5%), 5.0–5.75 subdorsal rings (vs 6.0–7.0), the opercle with a denticulate longitudinal ridge (vs longitudinal ridge not denticulate), and body without broad dark brown bars (vs with broad dark-brown bars) (<xref ref-type="bibr" rid="B4">Fricke 2004</xref>). The new species is similar to <italic><tp:taxon-name><tp:taxon-name-part taxon-name-part-type="genus" reg="Corythoichthys">C.</tp:taxon-name-part><tp:taxon-name-part taxon-name-part-type="species" reg="ocellatus">ocellatus</tp:taxon-name-part></tp:taxon-name></italic> and <italic><tp:taxon-name><tp:taxon-name-part taxon-name-part-type="genus" reg="Corythoichthys">C.</tp:taxon-name-part><tp:taxon-name-part taxon-name-part-type="species" reg="schultzi">schultzi</tp:taxon-name-part></tp:taxon-name></italic> in snout length (56.5–62.9% of head length in <italic><tp:taxon-name><tp:taxon-name-part taxon-name-part-type="genus" reg="Corythoichthys">C.</tp:taxon-name-part><tp:taxon-name-part taxon-name-part-type="species" reg="quattuordecim">quattuordecim</tp:taxon-name-part></tp:taxon-name></italic>, 50.0–58.8% in <italic><tp:taxon-name><tp:taxon-name-part taxon-name-part-type="genus" reg="Corythoichthys">C.</tp:taxon-name-part><tp:taxon-name-part taxon-name-part-type="species" reg="ocellatus">ocellatus</tp:taxon-name-part></tp:taxon-name></italic>, 50.0–66.7% in <italic><tp:taxon-name><tp:taxon-name-part taxon-name-part-type="genus" reg="Corythoichthys">C.</tp:taxon-name-part><tp:taxon-name-part taxon-name-part-type="species" reg="schultzi">schultzi</tp:taxon-name-part></tp:taxon-name></italic>) (<xref ref-type="bibr" rid="B3">Dawson 1985</xref>), but it is distinguished from both species in having 14 trunk rings (15 or 16 in <italic><tp:taxon-name><tp:taxon-name-part taxon-name-part-type="genus" reg="Corythoichthys">C.</tp:taxon-name-part><tp:taxon-name-part taxon-name-part-type="species" reg="ocellatus">ocellatus</tp:taxon-name-part></tp:taxon-name></italic>, 15–17 in <italic><tp:taxon-name><tp:taxon-name-part taxon-name-part-type="genus" reg="Corythoichthys">C.</tp:taxon-name-part><tp:taxon-name-part taxon-name-part-type="species" reg="schultzi">schultzi</tp:taxon-name-part></tp:taxon-name></italic>), 27 dorsal-fin rays (22–25 in <italic><tp:taxon-name><tp:taxon-name-part taxon-name-part-type="genus" reg="Corythoichthys">C.</tp:taxon-name-part><tp:taxon-name-part taxon-name-part-type="species" reg="ocellatus">ocellatus</tp:taxon-name-part></tp:taxon-name></italic>), 37 or 38 tail rings (29–32 in <italic><tp:taxon-name><tp:taxon-name-part taxon-name-part-type="genus" reg="Corythoichthys">C.</tp:taxon-name-part><tp:taxon-name-part taxon-name-part-type="species" reg="ocellatus">ocellatus</tp:taxon-name-part></tp:taxon-name></italic>), and the opercle with a denticulate longitudinal ridge (longitudinal ridge not denticulate in either) (<xref ref-type="bibr" rid="B3">Dawson 1985</xref>).</p><p>Members of <italic><tp:taxon-name><tp:taxon-name-part taxon-name-part-type="genus" reg="Corythoichthys">Corythoichthys</tp:taxon-name-part></tp:taxon-name></italic> typically inhabits waters shallower than 40 m depth (<xref ref-type="bibr" rid="B3">Dawson 1985</xref>), although the deepest recorded occurrence is at 125–128 m for <italic><tp:taxon-name><tp:taxon-name-part taxon-name-part-type="genus" reg="Corythoichthys">C.</tp:taxon-name-part><tp:taxon-name-part taxon-name-part-type="species" reg="nigripectus">nigripectus</tp:taxon-name-part></tp:taxon-name></italic> (<xref ref-type="bibr" rid="B4">Fricke 2004</xref>). Collected at depths of 56–81 m, <italic><tp:taxon-name><tp:taxon-name-part taxon-name-part-type="genus" reg="Corythoichthys">C.</tp:taxon-name-part><tp:taxon-name-part taxon-name-part-type="species" reg="quattuordecim">quattuordecim</tp:taxon-name-part></tp:taxon-name></italic> occupies relatively deeper habitats compared to most congeners. The paratypes (<named-content xmlns:xlink="http://www.w3.org/1999/xlink" content-type="dwc:institutional_code" xlink:title="Muséum national d’Histoire naturelle, Paris, France" xlink:href="http://grbio.org/institution/museum-national-dhistoire-naturelle-2" xlink:type="simple">MNHN-IC</named-content>-2004-2018, <named-content xmlns:xlink="http://www.w3.org/1999/xlink" content-type="dwc:institutional_code" xlink:title="Staatliches Museum für Naturkunde Stuttgart, Stuttgart, Germany" xlink:href="http://grbio.org/institution/staatliches-museum-fuer-naturkund-stuttgart" xlink:type="simple">SMNS</named-content> 21754, and <named-content xmlns:xlink="http://www.w3.org/1999/xlink" content-type="dwc:institutional_code" xlink:title="Staatliches Museum für Naturkunde Stuttgart, Stuttgart, Germany" xlink:href="http://grbio.org/institution/staatliches-museum-fuer-naturkund-stuttgart" xlink:type="simple">SMNS</named-content> 21773) were previously reported as <italic><tp:taxon-name><tp:taxon-name-part taxon-name-part-type="genus" reg="Corythoichthys">C.</tp:taxon-name-part><tp:taxon-name-part taxon-name-part-type="species" reg="nigripectus">nigripectus</tp:taxon-name-part></tp:taxon-name></italic> by <xref ref-type="bibr" rid="B4">Fricke (2004</xref>, in part, Chesterfield Islands).</p></tp:treatment-sec><ref-list><ref id="B4"><mixed-citation xmlns:xlink="http://www.w3.org/1999/xlink" xlink:type="simple"><person-group><name name-style="western"><surname>Fricke</surname><given-names>R</given-names></name></person-group> (<year>2004</year>) <article-title>Review of the pipefishes and seahorses (<tp:taxon-name><tp:taxon-name-part taxon-name-part-type="subclass">Teleostei</tp:taxon-name-part></tp:taxon-name>: <tp:taxon-name><tp:taxon-name-part taxon-name-part-type="family">Syngnathidae</tp:taxon-name-part></tp:taxon-name>) of New Caledonia, with descriptions of five new species.</article-title><source>Stuttgarter Beiträge zur Naturkunde, Serie A, Biologie</source><volume>668</volume>: <fpage>1</fpage>–<lpage>66</lpage>.</mixed-citation></ref><ref id="B5"><mixed-citation xmlns:xlink="http://www.w3.org/1999/xlink" xlink:type="simple"><person-group><name name-style="western"><surname>Fricke</surname><given-names>R</given-names></name><name name-style="western"><surname>Kulbicki</surname><given-names>M</given-names></name><name name-style="western"><surname>Wantiez</surname><given-names>L</given-names></name></person-group> (<year>2011</year>) <article-title>Checklist of the fishes of New Caledonia, and their distribution in the Southwest Pacific Ocean (<tp:taxon-name><tp:taxon-name-part taxon-name-part-type="class">Pisces</tp:taxon-name-part></tp:taxon-name>).</article-title><source>Stuttgarter Beiträge zur Naturkunde A, Neue Serie</source><volume>4</volume>: <fpage>341</fpage>–<lpage>463</lpage>.</mixed-citation></ref><ref id="B2"><mixed-citation xmlns:xlink="http://www.w3.org/1999/xlink" xlink:type="simple"><person-group><name name-style="western"><surname>Dawson</surname><given-names>CE</given-names></name></person-group> (<year>1977</year>) <article-title>Review of the pipefish genus <italic><tp:taxon-name><tp:taxon-name-part taxon-name-part-type="genus">Corythoichthys</tp:taxon-name-part></tp:taxon-name></italic> with description of three new species.</article-title><source>Copeia</source><volume>1977</volume>(<issue>2</issue>): <fpage>295</fpage>–<lpage>338</lpage>. <ext-link xlink:href="10.2307/1443912" ext-link-type="doi" xlink:type="simple">https://doi.org/10.2307/1443912</ext-link></mixed-citation></ref><ref id="B3"><mixed-citation xmlns:xlink="http://www.w3.org/1999/xlink" xlink:type="simple"><person-group><name name-style="western"><surname>Dawson</surname><given-names>CE</given-names></name></person-group> (<year>1985</year>) Indo-Pacific Pipefishes (Red Sea to the Americas). The Gulf Coast Research Laboratory, Ocean Springs, [vi +] 230 pp.</mixed-citation></ref><ref id="B1"><mixed-citation xmlns:xlink="http://www.w3.org/1999/xlink" xlink:type="simple"><person-group><name name-style="western"><surname>Allen</surname><given-names>GR</given-names></name><name name-style="western"><surname>Erdmann</surname><given-names>MV</given-names></name></person-group> (<year>2008</year>) <article-title><italic><tp:taxon-name><tp:taxon-name-part taxon-name-part-type="genus">Corythoichthys</tp:taxon-name-part><tp:taxon-name-part taxon-name-part-type="species">benedetto</tp:taxon-name-part></tp:taxon-name></italic>, a new pipefish (<tp:taxon-name><tp:taxon-name-part taxon-name-part-type="class">Pisces</tp:taxon-name-part></tp:taxon-name>: <tp:taxon-name><tp:taxon-name-part taxon-name-part-type="family">Syngnathidae</tp:taxon-name-part></tp:taxon-name>) from Indonesia and Papua New Guinea. Aqua.</article-title><source>International Journal of Ichthyology</source><volume>13</volume>: <fpage>121</fpage>–<lpage>126</lpage>.</mixed-citation></ref><ref id="B6"><mixed-citation xmlns:xlink="http://www.w3.org/1999/xlink" xlink:type="simple"><person-group><name name-style="western"><surname>Yuki</surname><given-names>D</given-names></name><name name-style="western"><surname>Endo</surname><given-names>H</given-names></name><name name-style="western"><surname>Motomura</surname><given-names>H</given-names></name></person-group> (<year>2024</year>) <article-title>First Japanese record of <italic><tp:taxon-name><tp:taxon-name-part taxon-name-part-type="genus">Corythoichthys</tp:taxon-name-part><tp:taxon-name-part taxon-name-part-type="species">intestinalis</tp:taxon-name-part></tp:taxon-name></italic> (<tp:taxon-name><tp:taxon-name-part taxon-name-part-type="subclass">Teleostei</tp:taxon-name-part></tp:taxon-name>: <tp:taxon-name><tp:taxon-name-part taxon-name-part-type="family">Syngnathidae</tp:taxon-name-part></tp:taxon-name>) from the Ryukyu Islands.</article-title><source>Species Diversity: An International Journal for Taxonomy, Systematics, Speciation, Biogeography, and Life History Research of Animals</source><volume>29</volume>(<issue>2</issue>): <fpage>247</fpage>–<lpage>253</lpage>. <ext-link xlink:href="10.12782/specdiv.29.247" ext-link-type="doi" xlink:type="simple">https://doi.org/10.12782/specdiv.29.247</ext-link></mixed-citation></ref></ref-list></tp:taxon-treatment>
